# Supplementary material for: Divergent TIR signaling domains in TLR7 and TLR9 control opposing effects on systemic autoimmunity
Source: J Clin Invest. 2025 Aug 12;135(21):e189566. doi: 10.1172/JCI189566 (PMC12578402; doi:10.1172/JCI189566)
Supplement: Supporting data values [file jci-135-189566-s068.xlsx]

## Sheet: Figure 1B
Tlr7+/Y TLR9-/-_FO_surface	Tlr779/Y Tlr9-/-_FO_surface	Tlr7+/Y TLR9-/-_FO_intracellular	Tlr779/Y Tlr9-/-_FO_intracellular	Tlr7+/Y TLR9-/-_MZ_surface	Tlr779/Y Tlr9-/-_MZ_surface	Tlr7+/Y TLR9-/-_MZ_intracellular	Tlr779/Y Tlr9-/-_MZ_intracellular	Tlr7+/Y TLR9-/-_ABC_surface	Tlr779/Y Tlr9-/-_ABC_surface	Tlr7+/Y TLR9-/-_ABC_intracellular	Tlr779/Y Tlr9-/-_ABC_intracellular
-9.92	43.9	231	153	35.1	155	888	452	61.9	197	1094	653
-16.5	32.7	205	121	26.4	140	837	388	65.4	184	934	638
-8.49	24.5	302	125	44	154	990	453	71.2	199	1340	564
-25.4	33.4	149	127	37.4	147	749	399	58.9	181	997	680
-14.6	38.6	199	131	39.9	152	776	374	63.4	227	964	686
-13.8	25	253	133	42.6	147	869	413	75.9	195	1092	682

## Sheet: Figure 1C
Percentage of TLR7+ in EEA1 or LAMP-1 endosomes
Tlr7+/+MZ B cells_EEA1	Tlr 779/779 MZ B cells_EEA1	Tlr7+/+ MZ B cells_LAMP1	Tlr 779/779 MZ B cells_LAMP1	Tlr7+/+ ABC_LAMP1	Tlr 779/779 ABC_LAMP1
50	26.1538	37.8378	50	25.4237	31.7073
50	34.6154	45.1613	47.7273	12.069	16.6667
36.5385	56	40.7407	35.7143	27.451	30.1887
30.1587	44.4444	57.6923	40	30.9524	19.2308
30.5556	53.3333	41.9355	36.5854	32.1429	25.6098
51.1628	46.1538	72.4138	44.4444	21.3115	28.7879
42.4242	40	56.0976	23.8095	14.6341	43.1034
36.3636	21.875	48.6486	36.8421	42.5926	30.5556
48.5714	23.5294	42.1875	28.9474	33.9623	26.6667
26	17.8571	37.5	39.6552	41.3793	30.7692
	25.641	25.9259	37.6623	18.5714	27.2727
	34.1463	42.8571		32.8767	25.5814
	37.5	45.8333		17.9487	25.3165
		55.3191		26.0504	28.169
		44.4444		22.7273
		48.2759
		41.9355
		65.625
		35.4167
		27.2727
Volume of the reconstructed TLR7 spots
Tlr7+/+ MZ B cells	Tlr 779/779 MZ B cells_	Tlr7+/+ABC B cells_	Tlr 779/779 ABC B cells
0.06	0.02	0.05	0.07
0.05	0.02	0.045	0.065
0.04	0.03	0.07	0.05
0.03	0.03	0.117	0.05
0.03	0.05	0.075	0.04
0.026	0.02	0.2	0.08
0.04	0.05	0.1	0.08
0.06	0.03	0.12	0.06
0.05	0.03	0.075	0.08
0.07	0.04	0.22	0.07
0.03	0.02	0.045	0.1
0.06	0.02	0.19	0.04
0.04	0.02	0.17	0.08
0.04	0.08	0.23	0.1
0.05	0.05	0.05
0.04	0.08
0.04	0.09
0.05	0.02
0.06	0.03
0.04	0.04
0.03	0.04
0.06	0.07
0.025	0.06
0.025	0.045
0.05
0.02
0.04
0.02
0.02
0.06

## Sheet: Figure 1D
NFkB translocation scores
CL097 doses	Tlr7+/+_Tlr9-/-_MZ						Tlr779/779_Tlr9-/-_MZ						Tlr7+/+_Tlr9-/-_FO						Tlr779/779_Tlr9-/-_FO
0	-0.3882	-0.447	-0.4371	-0.3883	-0.4876	-0.3707	-0.2235	-0.08734	-0.5836	-0.4608	-0.3019	-0.4151	-0.5779	-0.6546	-0.5705	-0.565	-0.6457	-0.5708	-0.3837	-0.2531	-0.7674	-0.6091	-0.4882	-0.6327
0.1	0.161	0.1164	0.1882	-0.05927	0.05065	0.03191	0.2191	0.007701	-0.04792	-0.01722	-0.04274	-0.1168	-0.1875	-0.2346	-0.1627	-0.6364	-0.3151	-0.3204	-0.1449	-0.2698	-0.5222	-0.4025	-0.3514	-0.5509
0.5	0.5	0.3053	0.5878	0.3721	0.41	0.3869	0.4681	0.2709	0.1447	0.1636	-0.01736	0.1831	0.1139	-0.1485	0.1694	-0.325	-0.06714	-0.04189	-0.02039	-0.1941	-0.4451	-0.3574	-0.3894	-0.3998
5	0.6008	0.5735	0.5794	0.4303	0.581	0.58	0.5622	0.4339	0.3006	0.285	0.2841	0.3559	0.3464	0.2715	0.3482	-0.1565	0.1824	0.1943	0.08816	-0.09015	-0.3454	-0.2815	-0.1775	-0.2749

## Sheet: Figure 3B
Female spleen weight					Male spleen weight
Tlr7+/+ Tlr9+/+	Tlr7+/+ Tlr9-/-	Tlr779/779 Tlr9-/-	Tlr7-/- Tlr9-/-		Tlr7+/Y Tlr9+/+	Tlr7+/Y Tlr9-/-	Tlr779/Y Tlr9-/-	Tlr7-/Y Tlr9-/-
0.607	0.524	0.242	0.313		0.233	0.394	0.144	0.179
0.556	0.609	0.249	0.22		0.434	0.499	0.319	0.207
0.535	0.981	0.265	0.227		0.222	0.55	0.187	0.223
0.507	1.1	0.558	0.228		0.453	0.207	0.136	0.124
0.643	0.611	0.169	0.32		0.226	0.599	0.255	0.187
0.521	0.771	0.239	0.309		0.39	0.871	0.271	0.182
0.4	0.631	0.247	0.162		0.313	1.363	0.183	0.19
0.471	0.44	0.198	0.252		0.739	0.237	0.262	0.122
0.439	0.445	0.238	0.273		0.32	0.263	0.148	0.147
0.458	1.296	0.177	0.229		0.484	0.888	0.14	0.183
0.384	0.731	0.175	0.257		0.219	0.812	0.279	0.18
0.529	1.4	0.258	0.219			0.895	0.238	0.128
	0.348	0.283	0.338			0.311	0.132	0.209
	0.613	0.15	0.301			0.36	0.175	0.167
	0.884	0.162	0.312			0.488	0.184
	0.645	0.212	0.268			0.611	0.151
	0.925	0.256	0.304			0.36	0.157
	0.7	0.156	0.35			0.532	0.223
	0.675	0.206	0.278			0.3	0.165
		0.282	0.289			0.516	0.176
		0.276	0.229				0.141
			0.196				0.329
			0.33				0.19
			0.425				0.17
			0.142

## Sheet: Figure 3C
Female lymph node weight					Male lymph node weight
Tlr7+/+ Tlr9+/+	Tlr7+/+ Tlr9-/-	Tlr779/779 Tlr9-/-	Tlr7-/- Tlr9-/-		Tlr7+/Y Tlr9+/+	Tlr7+/Y Tlr9-/-	Tlr779/Y Tlr9-/-	Tlr7-/Y Tlr9-/-
0.629	0.369	0.229	0.463		0.045	0.56	0.013	0.508
0.521	0.493	0.298	0.208		0.606	0.285	0.648	0.178
0.14	0.708	0.232	0.182		0.211	0.297	0.362	0.111
0.557	0.497	0.334	0.399		0.455	0.063	0.163	0.127
0.664	0.591	0.08	0.168		0.432	0.475	0.389	0.071
0.598	0.617	0.433	0.19		0.608	0.678	0.353	0.306
0.687	0.297	0.39	0.176		0.61	0.494	0.21	0.145
0.636	0.119	0.366	0.14		0.433	0.359	0.49	0.299
0.679	0.447	0.239	0.202		0.73	0.332	0.148	0.191
0.412	0.878	0.116	0.14		0.881	0.439	0.087	0.393
0.358	0.541	0.381	0.494		0.206	0.583	0.436	0.06
0.511	0.958	0.392	0.252			0.402	0.138	0.033
	0.214	0.505	0.201			0.139	0.36	0.141
	0.604	0.062	0.246			0.363	0.205	0.106
	0.832	0.209	0.273			0.482	0.342
	0.673	0.366	0.4			0.592	0.261
	0.89	0.516	0.579			0.298	0.467
	0.562	0.291	0.655			0.315	0.612
	0.6	0.381	0.219			0.211	0.413
		0.507	0.427			0.463	0.391
		0.269	0.439				0.258
			0.454				0.528
			0.586				0.414
			0.256				0.126
			0.248

## Sheet: Figure 3D
Female glomerulonephritis score					Male glomerulonephritis score						Female interstitial nephritis score					Male interstitial nephritis score
Tlr7+/+ Tlr9+/+	Tlr7+/+ Tlr9-/-	Tlr779/779 Tlr9-/-	Tlr7-/- Tlr9-/-		Tlr7+/Y Tlr9+/+	Tlr7+/Y Tlr9-/-	Tlr779/Y Tlr9-/-	Tlr7-/Y Tlr9-/-			Tlr7+/+ Tlr9+/+	Tlr7+/+ Tlr9-/-	Tlr779/779 Tlr9-/-	Tlr7-/- Tlr9-/-		Tlr7+/Y Tlr9+/+	Tlr7+/Y Tlr9-/-	Tlr779/Y Tlr9-/-	Tlr7-/Y Tlr9-/-
3	4	1.5	2		2	6	1.5	1.5			1.5	1	0.5	1		1.5	3	0.5	0.5
6	3	1	2.5		3.5	6	1.5	2			2.5	1	0.5	1		1.5	3	0.5	0.5
5	2	1.5	2		1.5	2	1	2			3	1.5	1	1		2.5	2.5	0.5	0.5
2	2.5	1.5	2		2	5	1.5	1.5			1.5	1	0.5	0		1.5	3	0.5	0.5
1.5	2	1.5	2		1.5	6	2	1.5			1	2.5	1	1.5		1	2	0.5	0.5
2	3.5	1.5	2		2	3	2	1.5			1.5	2	0.5	0.5		0.5	1.5	1	0.5
2	6	1.5	2		1.5	3	2	2			1.5	3	0.5	0.5		1	1	1	0.5
2.5	3	2	2		3	3	1.5	2			1.5	1	0.5	1		1	1.5	0.5	0.5
1.5	6	1.5	2		1.5	5	2	2			1.5	4	0.5	0.5		1	2	0.5	0.5
3.5	3	2	2		2.5	3	1.5	2			3	3	0.5	1		1.5	2	1	0.5
2.5	2	1.5	1.5		2.5	3	1.5	2			0.5	1	0.5	0.5		1.5	2.5	0.5	0.5
5.5	3	1.5	1.5			3	1	2			3	1	1	0.5			0.5	0	0.5
	6	2	2.5			6	1.5	2				4	1	0.5			3	1	0.5
	2.5	1.5	2.5			6	1.5	2				1	1	1.5			3	0.5	1
	5	2	2.5			6	1.5					1.5	1	1			3.5	0.5
	5	2	1.5			2	1.5					2	1	0.5			0	0.5
	2	2	1.5			2.5	1.5					1.5	1	0.5			0.5	0.5
	2.5	1.5	2			3	1.5					1.5	0	0.5			1	0.5
	5	2	1.5			2.5	1.5					3	0.5	1			1	0.5
		2	2			2.5	1.5						1	0.5			2.5	0.5
		2	2				2						0	0.5				1
			1.5				1.5							0.5				0.5
			1.5				1.5							1				0.5
			2				1.5							0.5				0.5
			1											0.5

## Sheet: Figure 3E
anti RNA				anti Sm
Tlr7+/+ Tlr9+/+	Tlr7+/+ Tlr9-/-	Tlr779/779 Tlr9-/-		Tlr7+/+ Tlr9+/+	Tlr7+/+ Tlr9-/-	Tlr779/779 Tlr9-/-
17	14	4		1.2	1.3	0.9
39	29	4		1.1	293	0.7
4	29	5		0.5	754	1.5
157	10	4		707	9	1.2
23	168	6		1.2	2	0
101	19	0.9		536	191	0.2
8		2		1.2		0.2
37		2		18		0.15
114		3		330		0.9
		2				0.9
		4				1.1
		5				0.75
		1				1
				14	5	0.7
				2	959	2
				1450	2.8	1.4
				3866	238	0
				9693	37018	1
				6258	40000	1
				4562	2
				702	4
				984	132
					131

## Sheet: Figure 3F
% CD19+					%ABC
Tlr7+/+ Tlr9-/-	Tlr779/779 Tlr9-/-	Tlr7-/- Tlr9-/-			Tlr7+/+ Tlr9-/-	Tlr779/779 Tlr9-/-	Tlr7-/- Tlr9-/-
7.98	45.1	27.3			1.14	1.48	0.5
3.81	56	49.3			0.54	1.33	0.61
28.3	40	40.4			2.24	1.04	0.47
15.9	47.2	31.9			2.23	0.5	0.43
4.39		36.2			1.77	0.46	0.48
14.8					1.87	0.49
2.96					2.48	0.68
21.7	50.6				2.43	0.53
	52.7
5.21	52.6				1.44
	44.1
	49.6
	51
	45.3
	40.1
		43.5					0.35
		46.8					0.28
		31.7					0.64
		40.6					0.31
		42					0.35
5.87	39.8	40.9			1.89	0.38	0.54
2.58	50	45.5			1.61	0.45	1.12
	39	39.3				0.81	0.23
	47.6	44.6				0.81	0.35
		44				0.31	0.23
	45.7	44.8			3.35	0.53	0.3
14	48.8	41.5				0.91	0.26
58.8	56.1	40.7				0.62	0.35
	54.3	50.2				0.56	0.56
	53.5	42					0.27
	50.5	35.7					0.35
34.4	55.1	49.4					0.69
	50.4	39.6					0.36
	49.5	42.1					0.38

## Sheet: Figure 3G
% PB
Tlr7+/+ Tlr9-/-	Tlr779/779 Tlr9-/-	Tlr7-/- Tlr9-/-
2.82	1.23	0.98
3.58	0.7	0.63
1.5	1.08	0.84
	0.64	0.56
		0.85
	0.27
	0.2
0.43	0.56
	0.4
	0.39
	0.63
	0.55
	0.7
		0.32
		0.26
		0.22
		0.3
		0.51
5.55	0.87	0.46
6.07	0.64	0.65
	1.16	0.23
	1.17	0.27
		0.21
	0.79	0.18
2.3	0.76	0.16
1.64	0.43	0.39
	0.46	0.19
	0.71	0.23
	0.75	0.22
2.52	0.49	0.22
	0.45	0.22
	0.45	0.29

## Sheet: Figure 3H
% naïve CD4					% effector CD4				% memory CD4
Tlr7+/+ Tlr9-/-	Tlr779/779 Tlr9-/-	Tlr7-/- Tlr9-/-			Tlr7+/+ Tlr9-/-	Tlr779/779 Tlr9-/-	Tlr7-/- Tlr9-/-		Tlr7+/+ Tlr9-/-	Tlr779/779 Tlr9-/-	Tlr7-/- Tlr9-/-
2.23	6.47	12.4			18	22.7	13.3		63.9	68.5	58
11.8	5.58	9.85			22	18.7	10.5		56.2	73.3	64.1
1	8.45	9.82			11.9	20.4	10.6		72.3	67	65.7
5.52	9.78	9.14			18	16.3	11.9		71.2	68.8	59.7
8.27		15.1			36.3		12.7		49.5		58.8
7.51					21.7				61.3
8.85					22.4				52.6
4.82	5.82				13.2	13			74.6	78.6
	7.44					12.7				77.4
2.55	8.99				23.8	16			58.7	72.5
	6.75					8.06				76.2
	5.13					6.73				81.4
	7.44					10.1				74.8
	5.91					9.65				77.6
	7.32					10.9				72.6
		9.34					14.5				67.6
		8.61					13.4				68.7
		9.77					12.1				66.9
		10.5					12.7				68.3
		16.9					17.1				54.2
8.42	12.1	12.4			35.5	22.3	9.36		51	60.8	60.1
7.46	7.86	10.7			40	21.7	9.38		49.4	67.7	64.4
	13.4	26.7				21	16.4			62	47.4
	9.12	20.2				26.8	17.5			60.9	56.4
		25.4					19.5				48.4
	20.6	16				20.3	15.8			54.3	58.8
14.8	14.2	22.5			34.1	21.4	17.2		44.5	59.9	49.7
3.25	8.88	19.3			21.9	13.6	13.4		71.8	70.6	58.2
	12.7	12				17.5	12.5			63.5	67.2
	11.9	20.6				12.1	11.3			65	59.7
	9.72	16				14	11.8			70.3	64.2
1.73	8.32	8.66			8.19	12.5	9.42		85.8	70.3	72.8
	7	18.4				10.9	12.5			74.1	57.6
	11.7	25.1				12.7	15.1			64.4	48

[truncated: 26 more sheets: Figure 4B, Figure 4C, Figure 4D, Figure 6B, Figure 6C, Figure 6D, Figure 6E, Figure 6F, Figure 6G, Figure 7B, Figure 7C, Figure 7D, supplemental figure 1A, supplemental figure 1B, supplemental figure 1C, supplemental figure 1D, supplemental figure 2A, supplemental figure 3B, supplemental figure 3C, supplemental figure 3E …]
